# Supplementary material for: Association of Pro-Inflammatory Diet, Smoking, and Alcohol Consumption with Bladder Cancer: Evidence from Case–Control and NHANES Studies from 1999 to 2020
Source: Nutrients. 2024 Jun 6;16(11):1793. doi: 10.3390/nu16111793 (PMC11174752; doi:10.3390/nu16111793)
Supplement: Supplementary file 1 [file nutrients-16-01793-s001.zip]

Archive with 1 entries (1 files):
- nutrients-2991069-supplementary.pdf
